# Supplementary material for: Metabolic Implications of Elevated Neutrophil Extracellular Traps in Polycystic Ovary Syndrome: A Focus on Hepatic Glycolysis
Source: Biomolecules. 2025 Apr 12;15(4):572. doi: 10.3390/biom15040572 (PMC12025135; doi:10.3390/biom15040572)
Supplement: Supplementary file 1 [file biomolecules-15-00572-s001.zip]

Archive with 3 entries (3 files):
- Figure S1.tif
- Figure S2 WB images.pdf
- Table S1.pdf
